# Supplementary material for: Arachidonic acid metabolism is elevated in Mycoplasma gallisepticum and Escherichia coli co-infection and induces LTC4 in serum as the biomarker for detecting poultry respiratory disease
Source: Virulence. 2020 Jun 3;11(1):730–8. doi: 10.1080/21505594.2020.1772653 (PMC7549906; doi:10.1080/21505594.2020.1772653)
Supplement: Supplemental Material [file KVIR_A_1772653_SM1097.zip]

Archive with 3 entries (3 files):
- Supplementary_material_1.xlsx
- Supplementary_material_2.xlsx
- Supplementary_material_3.xlsx
