# Supplementary material for: Arachidonic acid metabolism is elevated in Mycoplasma gallisepticum and Escherichia coli co-infection and induces LTC4 in serum as the biomarker for detecting poultry respiratory disease
Source: Virulence. 2020 Jun 3;11(1):730–8. doi: 10.1080/21505594.2020.1772653 (PMC7549906; doi:10.1080/21505594.2020.1772653)
Supplement: Supplemental Material [file KVIR_A_1772653_SM1097.zip › Supplementary_material_1.xlsx]

## Sheet: pathway_results
	Total	Expected	Hits	Raw p	#NAME?	Holm adjust	FDR	Impact
Linoleic acid metabolism	4	2.3546	3	0.45552	0.78632	1	1	1
Taurine and hypotaurine metabolism	6	3.5318	4	0.52073	0.65252	1	1	1
Sulfur metabolism	4	2.3546	2	0.80782	0.21342	1	1	0
Ubiquinone and other terpenoid-quinone biosynthesis	3	1.7659	1	0.93062	0.071903	1	1	1
Phenylalanine metabolism	8	4.7091	3	0.94334	0.058325	1	1	0.15385
Arachidonic acid metabolism	31	18.248	14	0.95924	0.041612	1	1	0.54374
One carbon pool by folate	9	5.2978	3	0.9709	0.029536	1	1	0.96154
Phenylalanine, tyrosine and tryptophan biosynthesis	4	2.3546	1	0.97155	0.028858	1	1	0
Biosynthesis of unsaturated fatty acids	22	12.95	9	0.97319	0.02718	1	1	0
Riboflavin metabolism	7	4.1205	2	0.97832	0.021914	1	1	0.33333
Valine, leucine and isoleucine biosynthesis	10	5.8864	3	0.98541	0.014702	1	1	0
Biotin metabolism	5	2.9432	1	0.98835	0.011718	1	1	0.16667
Lysine biosynthesis	5	2.9432	1	0.98835	0.011718	1	1	0.4
Synthesis and degradation of ketone bodies	5	2.9432	1	0.98835	0.011718	1	1	0.6
Caffeine metabolism	9	5.2978	2	0.99544	0.0045718	1	1	0
Pantothenate and CoA biosynthesis	17	10.007	5	0.99678	0.0032209	1	1	0.47144
Histidine metabolism	16	9.4183	4	0.99879	0.0012084	1	1	0.38461
Citrate cycle (TCA cycle)	20	11.773	5	0.99958	0.00042277	1	1	0.22492
Vitamin B6 metabolism	9	5.2978	1	0.99968	0.00032416	1	1	0
alpha-Linolenic acid metabolism	13	7.6523	2	0.99982	0.00017739	1	1	0.33333
Retinol metabolism	16	9.4183	3	0.99983	0.00016693	1	1	0.2515
Glyoxylate and dicarboxylate metabolism	19	11.184	4	0.99986	0.00013603	1	1	0.28572
Tyrosine metabolism	41	24.134	13	0.9999	9.5835e-05	1	1	0.17694
Folate biosynthesis	16	9.4183	2	0.99999	1.4442e-05	1	1	0.18182
Primary bile acid biosynthesis	40	23.546	11	0.99999	1.0783e-05	1	1	0.25837
Pentose phosphate pathway	20	11.773	3	0.99999	6.9662e-06	1	1	0
beta-Alanine metabolism	20	11.773	3	0.99999	6.9662e-06	1	1	0.07065
Alanine, aspartate and glutamate metabolism	23	13.539	4	0.99999	6.4833e-06	1	1	0.12333
Selenocompound metabolism	17	10.007	2	0.99999	6.1966e-06	1	1	0.20548
Terpenoid backbone biosynthesis	18	10.596	2	1	2.6472e-06	1	1	0.03704
Butanoate metabolism	18	10.596	2	1	2.6472e-06	1	1	0.13044
Cysteine and methionine metabolism	27	15.893	5	1	2.5525e-06	1	1	0.26303
Fructose and mannose metabolism	19	11.184	2	1	1.1263e-06	1	1	0.02738
Porphyrin and chlorophyll metabolism	27	15.893	4	1	2.7627e-07	1	1	0.26942
Sphingolipid metabolism	21	12.361	2	1	2.0169e-07	1	1	0.05264
Glycerolipid metabolism	18	10.596	1	1	9.5907e-08	1	1	0.09234
Galactose metabolism	26	15.305	3	1	4.9838e-08	1	1	0.0316
Pyrimidine metabolism	37	21.78	6	1	9.9256e-09	1	1	0.11925
Valine, leucine and isoleucine degradation	38	22.368	6	1	4.5351e-09	1	1	0.02192
Arginine and proline metabolism	38	22.368	6	1	4.5351e-09	1	1	0.14788
Glutathione metabolism	26	15.305	2	1	2.5912e-09	1	1	0.0436
Glycolysis or Gluconeogenesis	26	15.305	2	1	2.5912e-09	1	1	0.09017
Glycine, serine and threonine metabolism	33	19.425	4	1	2.0784e-09	1	1	0.02729
Pyruvate metabolism	23	13.539	1	1	1.0092e-09	1	1	0
Tryptophan metabolism	37	21.78	5	1	9.698e-10	1	1	0.10114
Fatty acid biosynthesis	43	25.312	5	1	6.912e-12	1	1	0
Drug metabolism - other enzymes	29	17.071	1	1	4.1092e-12	1	1	0
Amino sugar and nucleotide sugar metabolism	37	21.78	3	1	4.0494e-12	1	1	0
Steroid hormone biosynthesis	67	39.439	12	1	2.8488e-13	1	1	0.27048
Aminoacyl-tRNA biosynthesis	44	25.9	4	1	1.863e-13	1	1	0.0625
Glycerophospholipid metabolism	33	19.425	1	1	1.0236e-13	1	1	0
Purine metabolism	63	37.084	10	1	9.0927e-14	1	1	0.2747
Fatty acid elongation	34	20.014	1	1	4.0523e-14	1	1	0
Fatty acid metabolism	37	21.78	1	1	2.4425e-15	1	1	0
Drug metabolism - cytochrome P450	54	31.787	1	1	0	1	1	0.01429
