# Supplementary material for: Arachidonic acid metabolism is elevated in Mycoplasma gallisepticum and Escherichia coli co-infection and induces LTC4 in serum as the biomarker for detecting poultry respiratory disease
Source: Virulence. 2020 Jun 3;11(1):730–8. doi: 10.1080/21505594.2020.1772653 (PMC7549906; doi:10.1080/21505594.2020.1772653)
Supplement: Supplemental Material [file KVIR_A_1772653_SM1097.zip › Supplementary_material_2.xlsx]

## Sheet: 相关性NODE TABLE
SUID	canonicalName	Compound.approximateMW	Compound.casnum	Compound.cid	Compound.formula	Compound.mw	Compound.name	Compound.pubchemcid	Compound.smiles	Compound.synonyms	name	Pathways	selected	shared name	Type	User-Defined Group
4799	O-(4-Hydroxy-3,5-diidophenyl)-3,5-diiodo-L-tyrosine	777	51-48-9	C01829	C15H11I4NO4	776.87	"O-(4-Hydroxy-3,5-diidophenyl)-3,5-diiodo-L-tyrosine"	5819	C1=C(C=C(C(=C1I)OC2=CC(=C(C(=C2)I)O)I)I)C[C@@H](C(=O)O)N	"O-(4-Hydroxy-3,5-diidophenyl)-3,5-diiodo-L-tyrosine"|"3,5,3'5'-Tetraiodo-L-thyronine"|L-Thyroxine|Levothyroxin|T4|"(2S)-2-amino-3-[4-(4-hydroxy-3,5-diiodophenoxy)-3,5-diiodophenyl]propanoic acid"	C01829	Tyrosine metabolism	FALSE	C01829	Compound
4762	Leukotriene C4	625	72025-60-6	C02166	C30H47N3O9S	625.774	Leukotriene C4	5280493	CCCCC\C=C/C\C=C/C=C/C=C/[C@H]([C@H](CCCC(=O)O)O)SC[C@@H](C(=O)NCC(=O)O)NC(=O)CC[C@@H](C(=O)O)N	Leukotriene C4|LTC4|"(5S,6R,7E,9E,11Z,14Z)-6-[(2R)-2-[[(4S)-4-amino-4-carboxybutanoyl]amino]-3-(carboxymethylamino)-3-oxopropyl]sulfanyl-5-hydroxyicosa-7,9,11,14-tetraenoic acid"	C02166	Leukotriene metabolism	FALSE	C02166	Compound
4795	3-Carboxy-1-hydroxypropyl-ThPP	528	NULL	C05381	C16H26N4O10P2S	527.403	3-Carboxy-1-hydroxypropyl-ThPP	440649	Cc1ncc(C[N]2=C(SC(CCOP(O)(=O)OP(O)(O)=O)=C2C)C(O)CCC(O)=O)c(N)n1	3-Carboxy-1-hydroxypropyl-ThPP|"4-[3-[(4-amino-2-methylpyrimidin-5-yl)methyl]-5-[2-[hydroxy(phosphonooxy)phosphoryl]oxyethyl]-4-methyl-1,3-thiazol-3-ium-2-yl]-4-hydroxybutanoic acid"	C05381	TCA cycle	FALSE	C05381	Compound
4770	Leukotriene D4	496	NULL	C05951	C25H40N2O6S	496.66	Leukotriene D4	6435286	CCCCC\C=C/C\C=C/C=C/C=C/[C@H]([C@H](CCCC(=O)O)O)SCC(C(=O)NCC(=O)O)N	Leukotriene D4|LTD4|"(5S,6R,7E,9E,11Z,14Z)-6-[(2R)-2-amino-3-(carboxymethylamino)-3-oxopropyl]sulfanyl-5-hydroxyicosa-7,9,11,14-tetraenoic acid"	C05951	Leukotriene metabolism	FALSE	C05951	Compound
4796	CDPethanolamine	446	NULL	C00570	C11H20N4O11P2	446.244	CDPethanolamine	123727	C1=CN(C(=O)N=C1N)[C@H]2[C@@H]([C@@H]([C@H](O2)COP(=O)(O)OP(=O)(O)OCCN)O)O	CDPethanolamine|CDP-ethanolamine|"[2-aminoethoxy(hydroxy)phosphoryl] [(2R,3S,4R,5R)-5-(4-amino-2-oxopyrimidin-1-yl)-3,4-dihydroxyoxolan-2-yl]methyl hydrogen phosphate"	C00570	Glycerophospholipid metabolism	FALSE	C00570	Compound
4792	ADP	427	20398-34-9	C00008	C10H15N5O10P2	427.201	ADP	6022	C1=NC2=C(C(=N1)N)N=CN2[C@H]3[C@@H]([C@@H]([C@H](O3)COP(=O)(O)OP(=O)(O)O)O)O	ADP|Adenosine 5'-diphosphate|"[(2R,3S,4R,5R)-5-(6-aminopurin-9-yl)-3,4-dihydroxyoxolan-2-yl]methyl phosphono hydrogen phosphate"	C00008	Purine metabolism|Glycolysis and Gluconeogenesis	FALSE	C00008	Compound
4771	7alpha,12alpha-Dihydroxy-5alpha-cholestan-3-one	418	NULL	C05458	C27H46O3	418.652	"7alpha,12alpha-Dihydroxy-5alpha-cholestan-3-one"	0	[H][C@@]12C[C@@H](O)C3C4CCC(C(C)CCCC(C)C)C4(C)[C@@H](O)CC3C1(C)CCC(=O)C2	"7alpha,12alpha-Dihydroxy-5alpha-cholestan-3-one"|"(5S,7R,8R,9S,10S,12S,13R,14S,17R)-7,12-dihydroxy-10,13-dimethyl-17-[(2R)-6-methylheptan-2-yl]-1,2,4,5,6,7,8,9,11,12,14,15,16,17-tetradecahydrocyclopenta[a]phenanthren-3-one"	C05458	Bile acid biosynthesis	FALSE	C05458	Compound
4768	4alpha-Methyl-5alpha-cholest-7-en-3-one	398	NULL	C04453	C28H46O	398.664	4alpha-Methyl-5alpha-cholest-7-en-3-one	440345	[H][C@@](C)(CCCC(C)C)[C@@]1([H])CC[C@@]2([H])C3=CC[C@@]4([H])[C@H](C)C(=O)CC[C@]4(C)[C@@]3([H])CC[C@]12C	4alpha-Methyl-5alpha-cholest-7-en-3-one|"(4S,5S,9R,10S,13R,14R,17R)-4,10,13-trimethyl-17-[(2R)-6-methylheptan-2-yl]-1,2,4,5,6,9,11,12,14,15,16,17-dodecahydrocyclopenta[a]phenanthren-3-one"	C04453		FALSE	C04453	Compound
4780	Chenodeoxycholate	392	474-25-9	C02528	C24H40O4	392.572	Chenodeoxycholate	10133	C[C@H](CCC(=O)O)[C@H]1CC[C@@H]2[C@@]1(CC[C@H]3[C@H]2[C@@H](C[C@H]4[C@@]3(CC[C@H](C4)O)C)O)C	Chenodeoxycholate|Chenodeoxycholic acid|Chenodiol|"3alpha,7alpha-Dihydroxy-5beta-cholanic acid"|"(4R)-4-[(3R,5S,7R,8R,9S,10S,13R,14S,17R)-3,7-dihydroxy-10,13-dimethyl-2,3,4,5,6,7,8,9,11,12,14,15,16,17-tetradecahydro-1H-cyclopenta[a]phenanthren-17-yl]pentanoic acid"	C02528	Bile acid biosynthesis	FALSE	C02528	Compound
4803	Cholesta-5,7-dien-3beta-ol	384	434-16-2	C01164	C27H44O	384.638	"Cholesta-5,7-dien-3beta-ol"	439423	CC(C)CCC[C@@H](C)[C@H]1CC[C@@H]2[C@@]1(CC[C@H]3C2=CC=C4[C@@]3(CC[C@@H](C4)O)C)C	"Cholesta-5,7-dien-3beta-ol"|7-Dehydrocholesterol|Provitamin D3|"(3S,9S,10R,13R,14R,17R)-10,13-dimethyl-17-[(2R)-6-methylheptan-2-yl]-2,3,4,9,11,12,14,15,16,17-decahydro-1H-cyclopenta[a]phenanthren-3-ol"	C01164	Squalene and cholesterol biosynthesis	FALSE	C01164	Compound
4782	IMP	348	131-99-7	C00130	C10H13N4O8P	348.206	IMP	8582	C1=NC(=O)C2=C(N1)N(C=N2)[C@H]3[C@@H]([C@@H]([C@H](O3)COP(=O)(O)O)O)O	IMP|Inosinic acid|Inosine 5'-phosphate|Inosine 5'-monophosphate|Inosine monophosphate|5'-Inosine monophosphate|5'-Inosinate|5'-Inosinic acid|5'-IMP|"[(2R,3S,4R,5R)-3,4-dihydroxy-5-(6-oxo-3H-purin-9-yl)oxolan-2-yl]methyl dihydrogen phosphate"	C00130	Purine metabolism	FALSE	C00130	Compound
4778	gamma-Glutamyl-Se-methylselenocysteine	312	NULL	C05695	C9H16N2O5Se	311.194	gamma-Glutamyl-Se-methylselenocysteine	440760	C[Se]CC(NC(=O)CCC(N)C(O)=O)C(O)=O	gamma-Glutamyl-Se-methylselenocysteine|5-L-Glutamyl-Se-methylselenocysteine|(2S)-2-amino-5-[(1-carboxy-2-methylselanylethyl)amino]-5-oxopentanoic acid	C05695	Selenoamino acid metabolism	FALSE	C05695	Compound
4785	Linoleate	280	60-33-3	C01595	C18H32O2	280.445	Linoleate	3931	CCCCCC=CCC=CCCCCCCCC(=O)O	Linoleate|"9-cis,12-cis-Octadecadienoic acid"|Linoleic acid|"(9Z,12Z)-Octadecadienoic acid"|"9-cis,12-cis-Octadecadienoate"|"(9Z,12Z)-octadeca-9,12-dienoic acid"	C01595	Linoleate metabolism|Di-unsaturated fatty acid beta-oxidation	FALSE	C01595	Compound
4805	(9Z,12Z,15Z)-Octadecatrienoic acid	278	463-40-1	C06427	C18H30O2	278.43	"(9Z,12Z,15Z)-Octadecatrienoic acid"	860	[Li+].CC\C=C\C/C=C/C/C=C/CCCCCCCC(=O)[O-]	"(9Z,12Z,15Z)-Octadecatrienoic acid"|alpha-Linolenate|alpha-Linolenic acid|Linolenate|"9,12,15-Octadecatrienoic acid"|"(9Z,12Z,15Z)-octadeca-9,12,15-trienoic acid"	C06427	Omega-3 fatty acid metabolism	FALSE	C06427	Compound
4806	(6Z,9Z,12Z)-Octadecatrienoic acid	278	506-26-3	C06426	C18H30O2	278.43	"(6Z,9Z,12Z)-Octadecatrienoic acid"	5280933	CCCCC\C=C/C\C=C/C\C=C/CCCCC(=O)O	"(6Z,9Z,12Z)-Octadecatrienoic acid"|"6,9,12-Octadecatrienoic acid"|gamma-Linolenic acid|Gamolenic acid|"(6Z,9Z,12Z)-octadeca-6,9,12-trienoic acid"	C06426	Linoleate metabolism	FALSE	C06426	Compound
4804	3-Oxo-delta5-steroid	272	NULL	C01034	C19H28O	272.425	3-Oxo-delta5-steroid		CC12CCCC1C3CC=C4CC(=O)CCC4(C)C3CC2	3-Oxo-delta5-steroid|"10,13-dimethyl-1,2,4,7,8,9,11,12,14,15,16,17-dodecahydrocyclopenta[a]phenanthren-3-one"	C01034		FALSE	C01034	Compound
4808	L-Cystine	240	56-89-3	C00491	C6H12N2O4S2	240.3	L-Cystine	67678	C([C@@H](C(=O)O)N)SSC[C@@H](C(=O)O)N	L-Cystine|L-alpha-Diamino-beta-dithiolactic acid|L-Dicysteine|(2R)-2-amino-3-[[(2R)-2-amino-2-carboxyethyl]disulfanyl]propanoic acid	C00491	Methionine and cysteine metabolism	FALSE	C00491	Compound
4763	Tetradecanoic acid	228	544-63-8	C06424	C14H28O2	228.371	Tetradecanoic acid	11005	CCCCCCCCCCCCCC(=O)O	Tetradecanoic acid|Myristic acid|Tetradecanoate	C06424	De novo fatty acid biosynthesis	FALSE	C06424	Compound
4772	Selenomethionine se-oxide	213	NULL	C05708	C5H11NO3Se	212.106	Selenomethionine se-oxide		C[Se](=O)CCC(N)C(O)=O	Selenomethionine se-oxide|Selenomethionine Se-oxide|(2S)-2-amino-4-methylseleninylbutanoic acid	C05708	Selenoamino acid metabolism	FALSE	C05708	Compound
4794	N-Acetylmethionine	191	65-82-7	C02712	C7H13NO3S	191.248	N-Acetylmethionine	6180	CSCCC(NC(C)=O)C(O)=O	N-Acetylmethionine|2-acetamido-4-methylsulfanylbutanoic acid	C02712	Methionine and cysteine metabolism	FALSE	C02712	Compound
4767	Oxalosuccinate	190	1948-82-9	C05379	C6H6O7	190.108	Oxalosuccinate	972	C(C(C(=O)C(=O)O)C(=O)O)C(=O)O	Oxalosuccinate|Oxalosuccinic acid|"1-oxopropane-1,2,3-tricarboxylic acid"	C05379	TCA cycle	FALSE	C05379	Compound
4810	N6-Acetyl-L-lysine	188	NULL	C02727	C8H16N2O3	188.224	N6-Acetyl-L-lysine	92832	CC(=O)NCCCC[C@@H](C(=O)O)N	N6-Acetyl-L-lysine|(2S)-6-acetamido-2-aminohexanoic acid	C02727	Butanoate metabolism	FALSE	C02727	Compound
4776	Galactitol	182	608-66-2	C01697	C6H14O6	182.172	Galactitol	11850	C([C@H]([C@@H]([C@@H]([C@H](CO)O)O)O)O)O	Galactitol|Dulcitol|Dulcose|"(2R,3S,4R,5S)-hexane-1,2,3,4,5,6-hexol"	C01697	Galactose metabolism	FALSE	C01697	Compound
4809	Harman	182	486-84-0	C09209	C12H10N2	182.221	Harman		Cc1nccc2c3ccccc3[nH]c12	Harman|"1-methyl-9H-pyrido[3,4-b]indole"	C09209	Tryptophan metabolism	FALSE	C09209	Compound
4779	3-Hydroxykynurenamine	180	NULL	C05636	C9H12N2O2	180.204	3-Hydroxykynurenamine		NCCC(=O)c1cccc(O)c1N	3-Hydroxykynurenamine|3-amino-1-(2-amino-3-hydroxyphenyl)propan-1-one	C05636	Tryptophan metabolism	FALSE	C05636	Compound
4791	Cys-Gly	178	19246-18-5	C01419	C5H10N2O3S	178.209	Cys-Gly	439498	C([C@@H](C(=O)NCC(=O)O)N)S	Cys-Gly|L-Cysteinylglycine|2-[[(2R)-2-amino-3-sulfanylpropanoyl]amino]acetic acid	C01419	Glycine, serine, alanine and threonine metabolism|Urea cycle and metabolism of arginine, proline, glutamate, aspartate and asparagine	FALSE	C01419	Compound
4765	Indole-3-acetamide	174	879-37-8	C02693	C10H10N2O	174.199	Indole-3-acetamide		NC(=O)Cc1c[nH]c2ccccc12	Indole-3-acetamide|(Indol-3-yl)acetamide|2-(1H-indol-3-yl)acetamide	C02693	Tryptophan metabolism	FALSE	C02693	Compound
4813	cis-Aconitate	174	585-84-2	C00417	C6H6O6	174.108	cis-Aconitate	309	C(C(=CC(=O)O)C(=O)O)C(=O)O	cis-Aconitate|cis-Aconitic acid|"(Z)-prop-1-ene-1,2,3-tricarboxylic acid"	C00417	TCA cycle	FALSE	C00417	Compound
4801	5-Guanidino-2-oxopentanoate	173	NULL	C03771	C6H11N3O3	173.17	5-Guanidino-2-oxopentanoate		NC(=N)NCCCC(=O)C(O)=O	5-Guanidino-2-oxopentanoate|2-Oxo-5-guanidinopentanoate|5-Guanidino-2-oxo-pentanoate|2-Oxo-5-guanidino-pentanoate|2-Oxoarginine|5-(diaminomethylideneamino)-2-oxopentanoic acid	C03771		FALSE	C03771	Compound
4787	3,4-Dihydroxymandelaldehyde	168	NULL	C05577	C8H8O4	168.147	"3,4-Dihydroxymandelaldehyde"	151725	OC(C=O)c1ccc(O)c(O)c1	"3,4-Dihydroxymandelaldehyde"|"2-(3,4-dihydroxyphenyl)-2-hydroxyacetaldehyde"	C05577	Tyrosine metabolism	FALSE	C05577	Compound
4766	L-Carnitine	161	541-15-1	C00318	C7H15NO3	161.199	L-Carnitine	2724480	C[N+](C)(C)C[C@H](CC(=O)[O-])O	L-Carnitine|salt|Vitamin BT|L-gamma-Trimethyl-beta-hydroxybutyrobetaine|"3-Carboxy-2-hydroxy-N,N,N-trimethyl-1-propanaminium hydroxide, inner"|(R)-Carnitine|Levocarnitine|(3R)-3-hydroxy-4-(trimethylazaniumyl)butanoate|[(2R)-3-carboxy-2-hydroxypropyl]-trimethylazanium	C00318		FALSE	C00318	Compound
4764	4-Imidazolone-5-propanoate	156	NULL	C03680	C6H8N2O3	156.139	4-Imidazolone-5-propanoate	128	C1=NC(C(=O)N1)CCC(=O)O	4-Imidazolone-5-propanoate|4-Imidazolone-5-propionic acid|"4,5-Dihydro-4-oxo-5-imidazolepropanoate"|"3-(5-oxo-1,4-dihydroimidazol-4-yl)propanoic acid"	C03680	Histidine metabolism	FALSE	C03680	Compound
4775	L-Histidine	155	71-00-1	C00135	C6H9N3O2	155.155	L-Histidine	6274	C1=C(NC=N1)C[C@@H](C(=O)O)N	L-Histidine|(S)-alpha-Amino-1H-imidazole-4-propionic acid|(2S)-2-amino-3-(1H-imidazol-5-yl)propanoic acid	C00135	Histidine metabolism	FALSE	C00135	Compound
4789	2,5-Dihydroxybenzoate	154	490-79-9	C00628	C7H6O4	154.12	"2,5-Dihydroxybenzoate"	3469	C1=CC(=C(C=C1O)C(=O)O)O	"2,5-Dihydroxybenzoate"|Gentisate|Gentisic acid|Hydroquinonecarboxylic acid|"2,5-dihydroxybenzoic acid"	C00628		FALSE	C00628	Compound
4774	3-Sulfino-L-alanine	153	1115-65-7	C00606	C3H7NO4S	153.157	3-Sulfino-L-alanine	109	C(C(C(=O)O)N)S(=O)O	3-Sulfino-L-alanine|3-Sulfinoalanine|L-Cysteinesulfinic acid|3-Sulphino-L-alanine|(2R)-2-amino-3-sulfinopropanoic acid	C00606	Methionine and cysteine metabolism	FALSE	C00606	Compound
4800	4-(2-Aminoethyl)-1,2-benzenediol	153	51-61-6	C03758	C8H11NO2	153.178	"4-(2-Aminoethyl)-1,2-benzenediol"	681	C1=CC(=C(C=C1CCN)O)O	"4-(2-Aminoethyl)-1,2-benzenediol"|Dopamine|"3,4-Dihydroxyphenethylamine"|"4-(2-Aminoethyl)benzene-1,2-diol"|"2-(3,4-Dihydroxyphenyl)ethylamine"	C03758	Tyrosine metabolism	FALSE	C03758	Compound
4793	4-Hydroxyphenylacetate	152	156-38-7	C00642	C8H8O3	152.147	4-Hydroxyphenylacetate	127	C1=CC(=CC=C1CC(=O)O)O	4-Hydroxyphenylacetate|4-Hydroxyphenylacetic acid|2-(4-hydroxyphenyl)acetic acid	C00642	Tyrosine metabolism	FALSE	C00642	Compound
4777	D-Ribose	150	50-69-1	C00121	C5H10O5	150.13	D-Ribose	5779	C([C@@H]1[C@H]([C@H](C(O1)O)O)O)O	D-Ribose|"(3R,4S,5R)-5-(hydroxymethyl)oxolane-2,3,4-triol"	C00121	Pentose phosphate pathway	FALSE	C00121	Compound
4788	(R)-Mevalonate	148	150-97-0	C00418	C6H12O4	148.157	(R)-Mevalonate	439230	C[C@@](CCO)(CC(=O)O)O	(R)-Mevalonate|"3,5-Dihydroxy-3-methylvaleric acid"|Mevalonic acid|"(3R)-3,5-dihydroxy-3-methylpentanoic acid"	C00418	Squalene and cholesterol biosynthesis	FALSE	C00418	Compound
4814	2-Hydroxyglutarate	148	2889-31-8	C02630	C5H8O5	148.114	2-Hydroxyglutarate		C(CC(=O)O)C(C(=O)O)O	2-Hydroxyglutarate|2-hydroxypentanedioic acid	C02630	Urea cycle and metabolism of arginine, proline, glutamate, aspartate and asparagine	FALSE	C02630	Compound
4784	(S)-2-Aceto-2-hydroxybutanoate	146	NULL	C06006	C6H10O4	146.141	(S)-2-Aceto-2-hydroxybutanoate	8279	CC[C@](O)(C(C)=O)C(O)=O	(S)-2-Aceto-2-hydroxybutanoate|(S)-2-Hydroxy-2-ethyl-3-oxobutanoate|(2S)-2-ethyl-2-hydroxy-3-oxobutanoic acid	C06006	Butanoate metabolism	FALSE	C06006	Compound
4790	Gentisate aldehyde	138	NULL	C05585	C7H6O3	138.121	Gentisate aldehyde	70949	C1=CC(=C(C=C1O)C=O)O	Gentisate aldehyde|"2,5-dihydroxybenzaldehyde"	C05585		FALSE	C05585	Compound
4781	L-Homocysteine	135	6027-13-0	C00155	C4H9NO2S	135.185	L-Homocysteine		N[C@@H](CCS)C(O)=O	L-Homocysteine|L-2-Amino-4-mercaptobutyric acid|(2S)-2-amino-4-sulfanylbutanoic acid	C00155	Methionine and cysteine metabolism|Glycine, serine, alanine and threonine metabolism	FALSE	C00155	Compound
4786	Deoxyribose	134	533-67-5	C01801	C5H10O4	134.131	Deoxyribose	10786	C(C=O)C(C(CO)O)O	Deoxyribose|2-Deoxy-beta-D-erythro-pentose|2-Deoxy-D-ribose|Thyminose|2-Deoxy-D-erythro-pentose|"(4S,5R)-5-(hydroxymethyl)oxolane-2,4-diol"	C01801	Pentose phosphate pathway	FALSE	C01801	Compound
4811	(S)-Malate	134	97-67-6	C00149	C4H6O5	134.087	(S)-Malate	222656	C([C@@H](C(=O)O)O)C(=O)O	(S)-Malate|L-Malic acid|L-Apple acid|L-2-Hydroxybutanedioic acid|L-Malate|Malate|Malic acid|(2S)-2-hydroxybutanedioic acid	C00149	TCA cycle|Glycolysis and Gluconeogenesis	FALSE	C00149	Compound
4769	(S)-2-Acetolactate	132	NULL	C06010	C5H8O4	132.115	(S)-2-Acetolactate	0	CC(=O)[C@](C)(O)C(O)=O	(S)-2-Acetolactate|(S)-2-Hydroxy-2-methyl-3-oxobutanoate|(2S)-2-hydroxy-2-methyl-3-oxobutanoic acid	C06010	Butanoate metabolism	FALSE	C06010	Compound
4783	L-1-Pyrroline-3-hydroxy-5-carboxylate	129	NULL	C04281	C5H7NO3	129.114	L-1-Pyrroline-3-hydroxy-5-carboxylate	1059	C1C(C=NC1C(=O)O)O	L-1-Pyrroline-3-hydroxy-5-carboxylate|3-Hydroxy-L-1-pyrroline-5-carboxylate|"(3R,5S)-1-Pyrroline-3-hydroxy-5-carboxylate"|"(2S,4R)-4-hydroxy-3,4-dihydro-2H-pyrrole-2-carboxylic acid"	C04281	Urea cycle and metabolism of arginine, proline, glutamate, aspartate and asparagine	FALSE	C04281	Compound
4773	Iodide	127	NULL	C00708	I	127.912	Iodide	30165	[I-]	Iodide|I-|iodane	C00708	Tyrosine metabolism	FALSE	C00708	Compound
4798	L-Valine	117	72-18-4	C00183	C5H11NO2	117.146	L-Valine	1182	CC(C)C(C(=O)O)N	L-Valine|2-Amino-3-methylbutyric acid|(2S)-2-amino-3-methylbutanoic acid	C00183	Valine, leucine and isoleucine degradation	FALSE	C00183	Compound
4812	Fumarate	116	110-17-8	C00122	C4H4O4	116.072	Fumarate	723	C(=CC(=O)O)C(=O)O	Fumarate|Fumaric acid|trans-Butenedioic acid|(E)-but-2-enedioic acid	C00122	Urea cycle and metabolism of arginine, proline, glutamate, aspartate and asparagine|TCA cycle|Purine metabolism|Tyrosine metabolism	FALSE	C00122	Compound
4802	L-Proline	115	147-85-3	C00148	C5H9NO2	115.13	L-Proline	145742	C1C[C@H](NC1)C(=O)O	L-Proline|2-Pyrrolidinecarboxylic acid|(2S)-pyrrolidine-2-carboxylic acid	C00148	Urea cycle and metabolism of arginine, proline, glutamate, aspartate and asparagine	FALSE	C00148	Compound
4797	4-Aminobutanoate	103	1956-12-02	C00334	C4H9NO2	103.12	4-Aminobutanoate	119	C(CC(=O)O)CN	4-Aminobutanoate|4-Aminobutyrate|4-Aminobutanoic acid|gamma-Aminobutyric acid|4-Aminobutyric acid|GABA	C00334	Urea cycle and metabolism of arginine, proline, glutamate, aspartate and asparagine	FALSE	C00334	Compound
4807	Acetoacetate	102	541-50-4	C00164	C4H6O3	102.089	Acetoacetate	96	CC(=O)CC(=O)O	Acetoacetate|3-Oxobutanoic acid|beta-Ketobutyric acid|Acetoacetic acid	C00164	Butanoate metabolism|Valine, leucine and isoleucine degradation|Tyrosine metabolism	FALSE	C00164	Compound
