# Supplementary material for: Arachidonic acid metabolism is elevated in Mycoplasma gallisepticum and Escherichia coli co-infection and induces LTC4 in serum as the biomarker for detecting poultry respiratory disease
Source: Virulence. 2020 Jun 3;11(1):730–8. doi: 10.1080/21505594.2020.1772653 (PMC7549906; doi:10.1080/21505594.2020.1772653)
Supplement: Supplemental Material [file KVIR_A_1772653_SM1097.zip › Supplementary_material_3.xlsx]

## Sheet: correlation_table
	C02166	C06424	C03680	C02693	C00318	C05379	C04453	C06010	C05951	C05458	C05708	C00708	C00606	C00135	C01697	C00121	C05695	C05636	C02528	C00155	C00130	C04281	C06006	C01595	C01801	C05577	C00418	C00628	C05585	C01419	C00008	C00642	C02712	C05381	C00570	C00334	C05577	C00183	C01829	C03758	C03771	C00148	C01164	C01034	C06427	C06426	C00164	C00491	C09209
C02166	1	0.53024	0.71973	0.64671	0.61886	0.2976	0.48827	0.48499	0.46357	0.43227	0.61048	0.50421	-0.42386	-0.33803	-0.58699	-0.52625	-0.46351	-0.52764	-0.64895	-0.56454	-0.24863	-0.30409	-0.53757	-0.30307	-0.38734	-0.51499	-0.40659	-0.5948	-0.52477	-0.64608	-0.30509	-0.55253	-0.33764	-0.42202	-0.37883	-0.61948	-0.74724	-0.50163	-0.58345	-0.63767	-0.63731	-0.62772	-0.84538	-0.70097	-0.65921	-0.30375	-0.40906	-0.16771	-0.19193
C06424	0.53024	1	0.67502	0.7657	0.78534	0.53524	0.45833	0.59951	0.73022	0.61751	0.78274	0.71606	-0.75494	-0.62408	-0.57099	-0.58477	-0.52152	-0.60147	-0.60569	-0.59965	-0.58525	-0.63564	-0.59392	-0.58861	-0.55046	-0.51873	-0.62312	-0.66066	-0.62142	-0.34812	-0.49134	-0.49346	-0.65871	-0.62743	-0.59275	-0.75166	-0.83863	-0.74744	-0.74448	-0.8155	-0.84234	-0.83115	-0.7893	-0.76141	-0.73912	-0.41384	-0.34143	-0.42846	-0.39237
C03680	0.71973	0.67502	1	0.7889	0.85832	0.3844	0.51302	0.54467	0.65136	0.56052	0.68028	0.66492	-0.6337	-0.46838	-0.50997	-0.53578	-0.4783	-0.51869	-0.62304	-0.57986	-0.37154	-0.47755	-0.50686	-0.43234	-0.4059	-0.48286	-0.46265	-0.57248	-0.47298	-0.43255	-0.3719	-0.46451	-0.55345	-0.51945	-0.52631	-0.84651	-0.8305	-0.71094	-0.68767	-0.82463	-0.73951	-0.72825	-0.91477	-0.88056	-0.8697	-0.29411	-0.31432	-0.28761	-0.33889
C02693	0.64671	0.7657	0.7889	1	0.82481	0.42409	0.4698	0.61215	0.66793	0.53832	0.65628	0.62461	-0.57647	-0.52766	-0.55265	-0.45076	-0.48564	-0.53366	-0.61529	-0.51792	-0.36018	-0.46443	-0.55949	-0.51294	-0.46442	-0.52923	-0.50063	-0.61993	-0.51497	-0.47839	-0.34901	-0.45038	-0.42684	-0.3593	-0.40316	-0.84518	-0.81949	-0.73219	-0.53967	-0.78929	-0.79614	-0.77205	-0.86289	-0.78836	-0.82581	-0.43774	-0.35456	-0.43255	-0.46281
C00318	0.61886	0.78534	0.85832	0.82481	1	0.53375	0.49875	0.65098	0.74156	0.49232	0.63217	0.63829	-0.60091	-0.53666	-0.45903	-0.51567	-0.44933	-0.54261	-0.5946	-0.65883	-0.46793	-0.51006	-0.5134	-0.5289	-0.44369	-0.39942	-0.46121	-0.5753	-0.50557	-0.43052	-0.32174	-0.33558	-0.4794	-0.44437	-0.46737	-0.91336	-0.84078	-0.82102	-0.63343	-0.86919	-0.80302	-0.80816	-0.85934	-0.77723	-0.94857	-0.4196	-0.39711	-0.36642	-0.36595
C05379	0.2976	0.53524	0.3844	0.42409	0.53375	1	0.61073	0.78196	0.50232	0.4803	0.50349	0.72386	-0.65479	-0.59414	-0.57437	-0.56368	-0.51673	-0.60196	-0.64963	-0.64061	-0.78213	-0.7137	-0.80668	-0.86503	-0.78833	-0.64584	-0.71549	-0.7529	-0.7417	-0.47584	-0.55209	-0.4536	-0.52197	-0.38689	-0.32628	-0.672	-0.73576	-0.82686	-0.41761	-0.56201	-0.41301	-0.44864	-0.48449	-0.41903	-0.48076	-0.91357	-0.87619	-0.7206	-0.59776
C04453	0.48827	0.45833	0.51302	0.4698	0.49875	0.61073	1	0.77993	0.71414	0.69513	0.66364	0.76497	-0.73885	-0.80995	-0.83207	-0.76487	-0.85715	-0.84856	-0.76481	-0.83224	-0.74548	-0.73412	-0.8453	-0.75294	-0.80346	-0.80085	-0.76596	-0.79332	-0.69961	-0.60954	-0.74641	-0.69461	-0.45046	-0.63346	-0.56189	-0.68082	-0.67828	-0.72434	-0.69745	-0.74965	-0.56588	-0.66898	-0.60574	-0.60792	-0.39082	-0.63788	-0.448	-0.6204	-0.71241
C06010	0.48499	0.59951	0.54467	0.61215	0.65098	0.78196	0.77993	1	0.73719	0.72916	0.7519	0.86859	-0.78512	-0.84441	-0.80011	-0.74131	-0.83191	-0.89989	-0.82632	-0.85902	-0.84661	-0.86391	-0.87134	-0.9423	-0.93068	-0.83144	-0.88435	-0.92358	-0.88156	-0.80729	-0.77796	-0.756	-0.62643	-0.55811	-0.46358	-0.77616	-0.81426	-0.91318	-0.71704	-0.80988	-0.68019	-0.71195	-0.66107	-0.61118	-0.55012	-0.82194	-0.69439	-0.77507	-0.81066
C05951	0.46357	0.73022	0.65136	0.66793	0.74156	0.50232	0.71414	0.73719	1	0.85023	0.83489	0.79648	-0.82386	-0.8354	-0.77829	-0.78376	-0.80629	-0.83667	-0.81132	-0.85498	-0.73289	-0.75138	-0.72126	-0.71118	-0.72126	-0.70048	-0.76736	-0.77196	-0.70511	-0.54182	-0.63949	-0.66403	-0.60001	-0.70331	-0.66662	-0.80682	-0.77715	-0.84031	-0.77038	-0.92625	-0.82156	-0.86735	-0.74793	-0.76989	-0.62405	-0.43173	-0.29375	-0.58229	-0.68808
C05458	0.43227	0.61751	0.56052	0.53832	0.49232	0.4803	0.69513	0.72916	0.85023	1	0.88025	0.84476	-0.82825	-0.77738	-0.79059	-0.72826	-0.89413	-0.89001	-0.83764	-0.77015	-0.74725	-0.7707	-0.77132	-0.7283	-0.82336	-0.8152	-0.87417	-0.84688	-0.76614	-0.54581	-0.75262	-0.82051	-0.67483	-0.6586	-0.53918	-0.63218	-0.71059	-0.76695	-0.84211	-0.82648	-0.78356	-0.75842	-0.6285	-0.67844	-0.37901	-0.39694	-0.28079	-0.6142	-0.72953
C05708	0.61048	0.78274	0.68028	0.65628	0.63217	0.50349	0.66364	0.7519	0.83489	0.88025	1	0.93079	-0.92803	-0.83984	-0.8698	-0.8842	-0.85836	-0.88321	-0.85161	-0.84031	-0.78594	-0.84205	-0.79157	-0.734	-0.79259	-0.84327	-0.88439	-0.88542	-0.85355	-0.65814	-0.77241	-0.86649	-0.83622	-0.86022	-0.77225	-0.70119	-0.84746	-0.77917	-0.91102	-0.88973	-0.87415	-0.87989	-0.81451	-0.84001	-0.54754	-0.45773	-0.39945	-0.55514	-0.66184
C00708	0.50421	0.71606	0.66492	0.62461	0.63829	0.72386	0.76497	0.86859	0.79648	0.84476	0.93079	1	-0.963	-0.89797	-0.87538	-0.89385	-0.86613	-0.90524	-0.88227	-0.86173	-0.89256	-0.94195	-0.90389	-0.89732	-0.9059	-0.91238	-0.95228	-0.94772	-0.91832	-0.67951	-0.81278	-0.85353	-0.87278	-0.8142	-0.73062	-0.77437	-0.87731	-0.88037	-0.84514	-0.86623	-0.76134	-0.78532	-0.76513	-0.78938	-0.55291	-0.69558	-0.60464	-0.71495	-0.78561
C00606	-0.42386	-0.75494	-0.6337	-0.57647	-0.60091	-0.65479	-0.73885	-0.78512	-0.82386	-0.82825	-0.92803	-0.963	1	0.91062	0.86573	0.90571	0.85728	0.8668	0.83919	0.84582	0.87846	0.92713	0.83455	0.84868	0.84657	0.86879	0.9241	0.88213	0.87433	0.60385	0.84304	0.82828	0.87892	0.8778	0.79782	0.73161	0.83604	0.82977	0.8309	0.85684	0.75566	0.80892	0.72145	0.82259	0.49012	0.60591	0.47782	0.63442	0.72802
C00135	-0.33803	-0.62408	-0.46838	-0.52766	-0.53666	-0.59414	-0.80995	-0.84441	-0.8354	-0.77738	-0.83984	-0.89797	0.91062	1	0.89033	0.90658	0.90593	0.92063	0.81283	0.8588	0.88788	0.9453	0.85228	0.87877	0.87991	0.87739	0.91653	0.87125	0.85616	0.6834	0.86658	0.83003	0.76434	0.81942	0.77016	0.67922	0.71493	0.78186	0.75029	0.80761	0.66242	0.74768	0.61029	0.6775	0.40703	0.6599	0.45687	0.74634	0.87053
C01697	-0.58699	-0.57099	-0.50997	-0.55265	-0.45903	-0.57437	-0.83207	-0.80011	-0.77829	-0.79059	-0.8698	-0.87538	0.86573	0.89033	1	0.92935	0.9071	0.90831	0.86317	0.85373	0.82297	0.84988	0.90419	0.80091	0.87498	0.93926	0.90249	0.91286	0.86313	0.76372	0.83862	0.89347	0.6608	0.80847	0.74412	0.62673	0.76675	0.71983	0.7358	0.76941	0.66054	0.73771	0.71329	0.70928	0.39382	0.65017	0.53931	0.68921	0.7988
C00121	-0.52625	-0.58477	-0.53578	-0.45076	-0.51567	-0.56368	-0.76487	-0.74131	-0.78376	-0.72826	-0.8842	-0.89385	0.90571	0.90658	0.92935	1	0.8509	0.86944	0.83553	0.88849	0.85585	0.88716	0.84392	0.77026	0.80861	0.87121	0.86921	0.85614	0.85993	0.70967	0.81044	0.85146	0.79242	0.93121	0.88029	0.62899	0.75114	0.70621	0.76395	0.77577	0.63914	0.73417	0.70323	0.73522	0.43221	0.58983	0.5258	0.6165	0.72807
C05695	-0.46351	-0.52152	-0.4783	-0.48564	-0.44933	-0.51673	-0.85715	-0.83191	-0.80629	-0.89413	-0.85836	-0.86613	0.85728	0.90593	0.9071	0.8509	1	0.97406	0.87402	0.88787	0.81473	0.83809	0.8381	0.80889	0.89267	0.91091	0.92095	0.89679	0.85504	0.75138	0.89526	0.90813	0.65736	0.72833	0.60875	0.62044	0.69568	0.75174	0.8102	0.81318	0.72301	0.77467	0.59398	0.68236	0.28932	0.54339	0.36274	0.62818	0.79647
C05636	-0.52764	-0.60147	-0.51869	-0.53366	-0.54261	-0.60196	-0.84856	-0.89989	-0.83667	-0.89001	-0.88321	-0.90524	0.8668	0.92063	0.90831	0.86944	0.97406	1	0.91417	0.92145	0.85137	0.88014	0.8875	0.86351	0.93167	0.91869	0.94659	0.94834	0.91129	0.79443	0.85204	0.90984	0.70579	0.73658	0.61251	0.69745	0.77238	0.82325	0.84923	0.85243	0.75019	0.78807	0.66334	0.68986	0.4062	0.62584	0.47556	0.68257	0.80601
C02528	-0.64895	-0.60569	-0.62304	-0.61529	-0.5946	-0.64963	-0.76481	-0.82632	-0.81132	-0.83764	-0.85161	-0.88227	0.83919	0.81283	0.86317	0.83553	0.87402	0.91417	1	0.88197	0.72524	0.7805	0.8843	0.81661	0.85594	0.92096	0.89011	0.94059	0.92933	0.81923	0.71048	0.89405	0.71905	0.66412	0.55373	0.80198	0.86546	0.84896	0.73828	0.83669	0.71724	0.74208	0.75123	0.79881	0.49603	0.65245	0.56695	0.58736	0.68854
C00155	-0.56454	-0.59965	-0.57986	-0.51792	-0.65883	-0.64061	-0.83224	-0.85902	-0.85498	-0.77015	-0.84031	-0.86173	0.84582	0.8588	0.85373	0.88849	0.88787	0.92145	0.88197	1	0.83346	0.80901	0.81114	0.80707	0.83395	0.80998	0.84585	0.87058	0.86183	0.77833	0.75531	0.77964	0.63786	0.7553	0.64621	0.76133	0.80056	0.84892	0.80582	0.87776	0.75792	0.83789	0.71212	0.73739	0.5072	0.60487	0.50787	0.54548	0.65607
C00130	-0.24863	-0.58525	-0.37154	-0.36018	-0.46793	-0.78213	-0.74548	-0.84661	-0.73289	-0.74725	-0.78594	-0.89256	0.87846	0.88788	0.82297	0.85585	0.81473	0.85137	0.72524	0.83346	1	0.9549	0.86708	0.91985	0.92502	0.80978	0.91773	0.86033	0.8436	0.56702	0.8514	0.72018	0.73048	0.77419	0.69398	0.57595	0.68664	0.79649	0.72042	0.71159	0.58016	0.64657	0.51512	0.50663	0.36052	0.74123	0.63947	0.81018	0.8251
C04281	-0.30409	-0.63564	-0.47755	-0.46443	-0.51006	-0.7137	-0.73412	-0.86391	-0.75138	-0.7707	-0.84205	-0.94195	0.92713	0.9453	0.84988	0.88716	0.83809	0.88014	0.7805	0.80901	0.9549	1	0.88316	0.93151	0.92408	0.87274	0.94785	0.89597	0.88384	0.63716	0.87528	0.81502	0.85184	0.82473	0.76077	0.64459	0.73891	0.80518	0.76172	0.75427	0.6041	0.65924	0.59694	0.61637	0.42707	0.73741	0.6118	0.82718	0.87566
C06006	-0.53757	-0.59392	-0.50686	-0.55949	-0.5134	-0.80668	-0.8453	-0.87134	-0.72126	-0.77132	-0.79157	-0.90389	0.83455	0.85228	0.90419	0.84392	0.8381	0.8875	0.8843	0.81114	0.86708	0.88316	1	0.91278	0.94601	0.93783	0.92481	0.95904	0.90084	0.70397	0.78796	0.82495	0.68304	0.68289	0.61927	0.71569	0.82078	0.82854	0.68542	0.7426	0.588	0.63386	0.68234	0.6225	0.47142	0.83901	0.74944	0.83655	0.84162
C01595	-0.30307	-0.58861	-0.43234	-0.51294	-0.5289	-0.86503	-0.75294	-0.9423	-0.71118	-0.7283	-0.734	-0.89732	0.84868	0.87877	0.80091	0.77026	0.80889	0.86351	0.81661	0.80707	0.91985	0.93151	0.91278	1	0.96443	0.87074	0.93516	0.92075	0.90807	0.69813	0.81415	0.75581	0.71522	0.61122	0.5264	0.71689	0.77145	0.89123	0.63922	0.72716	0.56877	0.61521	0.55492	0.56206	0.4303	0.88802	0.74138	0.85148	0.86168
C01801	-0.38734	-0.55046	-0.4059	-0.46442	-0.44369	-0.78833	-0.80346	-0.93068	-0.72126	-0.82336	-0.79259	-0.9059	0.84657	0.87991	0.87498	0.80861	0.89267	0.93167	0.85594	0.83395	0.92502	0.92408	0.94601	0.96443	1	0.92733	0.97403	0.96087	0.92596	0.73509	0.86375	0.8491	0.69615	0.65212	0.53565	0.6414	0.74797	0.83957	0.71928	0.72893	0.59942	0.63284	0.55858	0.54775	0.34674	0.81362	0.68327	0.83822	0.87387
C05577	-0.51499	-0.51873	-0.48286	-0.52923	-0.39942	-0.64584	-0.80085	-0.83144	-0.70048	-0.8152	-0.84327	-0.91238	0.86879	0.87739	0.93926	0.87121	0.91091	0.91869	0.92096	0.80998	0.80978	0.87274	0.93783	0.87074	0.92733	1	0.95484	0.95709	0.93498	0.79559	0.84026	0.9496	0.75116	0.7237	0.62658	0.64522	0.7686	0.75363	0.70418	0.72371	0.60232	0.64416	0.64263	0.68905	0.32379	0.72868	0.60314	0.7209	0.8267
C00418	-0.40659	-0.62312	-0.46265	-0.50063	-0.46121	-0.71549	-0.76596	-0.88435	-0.76736	-0.87417	-0.88439	-0.95228	0.9241	0.91653	0.90249	0.86921	0.92095	0.94659	0.89011	0.84585	0.91773	0.94785	0.92481	0.93516	0.97403	0.95484	1	0.96763	0.95323	0.72741	0.88379	0.91071	0.81056	0.75559	0.6379	0.65184	0.77881	0.82792	0.78273	0.77577	0.67477	0.7026	0.61004	0.65624	0.3523	0.7271	0.59506	0.77134	0.84762
C00628	-0.5948	-0.66066	-0.57248	-0.61993	-0.5753	-0.7529	-0.79332	-0.92358	-0.77196	-0.84688	-0.88542	-0.94772	0.88213	0.87125	0.91286	0.85614	0.89679	0.94834	0.94059	0.87058	0.86033	0.89597	0.95904	0.92075	0.96087	0.95709	0.96763	1	0.96535	0.80618	0.81784	0.9035	0.75812	0.70217	0.5948	0.75281	0.87407	0.87723	0.7869	0.82471	0.72356	0.74176	0.73531	0.71582	0.49727	0.77316	0.683	0.75556	0.80652
C05585	-0.52477	-0.62142	-0.47298	-0.51497	-0.50557	-0.7417	-0.69961	-0.88156	-0.70511	-0.76614	-0.85355	-0.91832	0.87433	0.85616	0.86313	0.85993	0.85504	0.91129	0.92933	0.86183	0.8436	0.88384	0.90084	0.90807	0.92596	0.93498	0.95323	0.96535	1	0.83919	0.79999	0.90803	0.81239	0.7106	0.58203	0.69159	0.82729	0.82804	0.7266	0.75307	0.65994	0.6886	0.64771	0.68975	0.39964	0.76869	0.68538	0.66642	0.72915
C01419	-0.64608	-0.34812	-0.43255	-0.47839	-0.43052	-0.47584	-0.60954	-0.80729	-0.54182	-0.54581	-0.65814	-0.67951	0.60385	0.6834	0.76372	0.70967	0.75138	0.79443	0.81923	0.77833	0.56702	0.63716	0.70397	0.69813	0.73509	0.79559	0.72741	0.80618	0.83919	1	0.66123	0.83075	0.52769	0.49797	0.38843	0.58934	0.67406	0.64464	0.55183	0.62142	0.52616	0.5725	0.59358	0.59812	0.34976	0.6358	0.57977	0.46699	0.58919
C00008	-0.30509	-0.49134	-0.3719	-0.34901	-0.32174	-0.55209	-0.74641	-0.77796	-0.63949	-0.75262	-0.77241	-0.81278	0.84304	0.86658	0.83862	0.81044	0.89526	0.85204	0.71048	0.75531	0.8514	0.87528	0.78796	0.81415	0.86375	0.84026	0.88379	0.81784	0.79999	0.66123	1	0.84003	0.68856	0.74848	0.66023	0.46533	0.60282	0.65557	0.70461	0.66262	0.55764	0.63163	0.46008	0.5585	0.19647	0.59377	0.43939	0.70023	0.80198
C00642	-0.55253	-0.49346	-0.46451	-0.45038	-0.33558	-0.4536	-0.69461	-0.756	-0.66403	-0.82051	-0.86649	-0.85353	0.82828	0.83003	0.89347	0.85146	0.90813	0.90984	0.89405	0.77964	0.72018	0.81502	0.82495	0.75581	0.8491	0.9496	0.91071	0.9035	0.90803	0.83075	0.84003	1	0.77935	0.75065	0.62215	0.5444	0.70008	0.64729	0.7599	0.69645	0.61868	0.64103	0.61025	0.69041	0.25	0.54446	0.4449	0.57916	0.72795
C02712	-0.33764	-0.65871	-0.55345	-0.42684	-0.4794	-0.52197	-0.45046	-0.62643	-0.60001	-0.67483	-0.83622	-0.87278	0.87892	0.76434	0.6608	0.79242	0.65736	0.70579	0.71905	0.63786	0.73048	0.85184	0.68304	0.71522	0.69615	0.75116	0.81056	0.75812	0.81239	0.52769	0.68856	0.77935	1	0.81906	0.7432	0.57817	0.71158	0.65844	0.73899	0.67068	0.59229	0.591	0.60283	0.70914	0.41676	0.49343	0.45304	0.52422	0.59467
C05381	-0.42202	-0.62743	-0.51945	-0.3593	-0.44437	-0.38689	-0.63346	-0.55811	-0.70331	-0.6586	-0.86022	-0.8142	0.8778	0.81942	0.80847	0.93121	0.72833	0.73658	0.66412	0.7553	0.77419	0.82473	0.68289	0.61122	0.65212	0.7237	0.75559	0.70217	0.7106	0.49797	0.74848	0.75065	0.81906	1	0.95655	0.49995	0.64308	0.554	0.79567	0.7007	0.60133	0.69011	0.64727	0.70116	0.38659	0.37548	0.3258	0.48134	0.5825
C00570	-0.37883	-0.59275	-0.52631	-0.40316	-0.46737	-0.32628	-0.56189	-0.46358	-0.66662	-0.53918	-0.77225	-0.73062	0.79782	0.77016	0.74412	0.88029	0.60875	0.61251	0.55373	0.64621	0.69398	0.76077	0.61927	0.5264	0.53565	0.62658	0.6379	0.5948	0.58203	0.38843	0.66023	0.62215	0.7432	0.95655	1	0.48295	0.58667	0.48466	0.6639	0.64323	0.52528	0.62854	0.64503	0.66205	0.45363	0.34257	0.30921	0.50223	0.58339
C00334	-0.61948	-0.75166	-0.84651	-0.84518	-0.91336	-0.672	-0.68082	-0.77616	-0.80682	-0.63218	-0.70119	-0.77437	0.73161	0.67922	0.62673	0.62899	0.62044	0.69745	0.80198	0.76133	0.57595	0.64459	0.71569	0.71689	0.6414	0.64522	0.65184	0.75281	0.69159	0.58934	0.46533	0.5444	0.57817	0.49995	0.48295	1	0.92081	0.92266	0.65535	0.90173	0.76461	0.78839	0.86878	0.84857	0.85317	0.61849	0.52509	0.51444	0.5422
C05577	-0.74724	-0.83863	-0.8305	-0.81949	-0.84078	-0.73576	-0.67828	-0.81426	-0.77715	-0.71059	-0.84746	-0.87731	0.83604	0.71493	0.76675	0.75114	0.69568	0.77238	0.86546	0.80056	0.68664	0.73891	0.82078	0.77145	0.74797	0.7686	0.77881	0.87407	0.82729	0.67406	0.60282	0.70008	0.71158	0.64308	0.58667	0.92081	1	0.9155	0.76084	0.90406	0.82657	0.83471	0.92709	0.88531	0.80092	0.67125	0.64188	0.55657	0.56151
C00183	-0.50163	-0.74744	-0.71094	-0.73219	-0.82102	-0.82686	-0.72434	-0.91318	-0.84031	-0.76695	-0.77917	-0.88037	0.82977	0.78186	0.71983	0.70621	0.75174	0.82325	0.84896	0.84892	0.79649	0.80518	0.82854	0.89123	0.83957	0.75363	0.82792	0.87723	0.82804	0.64464	0.65557	0.64729	0.65844	0.554	0.48466	0.92266	0.9155	1	0.72291	0.90467	0.78331	0.79841	0.76877	0.75196	0.71906	0.74311	0.64337	0.68795	0.69809
C01829	-0.58345	-0.74448	-0.68767	-0.53967	-0.63343	-0.41761	-0.69745	-0.71704	-0.77038	-0.84211	-0.91102	-0.84514	0.8309	0.75029	0.7358	0.76395	0.8102	0.84923	0.73828	0.80582	0.72042	0.76172	0.68542	0.63922	0.71928	0.70418	0.78273	0.7869	0.7266	0.55183	0.70461	0.7599	0.73899	0.79567	0.6639	0.65535	0.76084	0.72291	1	0.87212	0.84899	0.84279	0.75045	0.74841	0.5369	0.32795	0.25568	0.44404	0.53884
C03758	-0.63767	-0.8155	-0.82463	-0.78929	-0.86919	-0.56201	-0.74965	-0.80988	-0.92625	-0.82648	-0.88973	-0.86623	0.85684	0.80761	0.76941	0.77577	0.81318	0.85243	0.83669	0.87776	0.71159	0.75427	0.7426	0.72716	0.72893	0.72371	0.77577	0.82471	0.75307	0.62142	0.66262	0.69645	0.67068	0.7007	0.64323	0.90173	0.90406	0.90467	0.87212	1	0.9293	0.95112	0.87937	0.88903	0.75448	0.47845	0.36876	0.52081	0.61865
C03771	-0.63731	-0.84234	-0.73951	-0.79614	-0.80302	-0.41301	-0.56588	-0.68019	-0.82156	-0.78356	-0.87415	-0.76134	0.75566	0.66242	0.66054	0.63914	0.72301	0.75019	0.71724	0.75792	0.58016	0.6041	0.588	0.56877	0.59942	0.60232	0.67477	0.72356	0.65994	0.52616	0.55764	0.61868	0.59229	0.60133	0.52528	0.76461	0.82657	0.78331	0.84899	0.9293	1	0.97302	0.82337	0.83383	0.67613	0.2926	0.21104	0.34341	0.44497
C00148	-0.62772	-0.83115	-0.72825	-0.77205	-0.80816	-0.44864	-0.66898	-0.71195	-0.86735	-0.75842	-0.87989	-0.78532	0.80892	0.74768	0.73771	0.73417	0.77467	0.78807	0.74208	0.83789	0.64657	0.65924	0.63386	0.61521	0.63284	0.64416	0.7026	0.74176	0.6886	0.5725	0.63163	0.64103	0.591	0.69011	0.62854	0.78839	0.83471	0.79841	0.84279	0.95112	0.97302	1	0.83025	0.86259	0.66565	0.35551	0.24178	0.37404	0.49212
C01164	-0.84538	-0.7893	-0.91477	-0.86289	-0.85934	-0.48449	-0.60574	-0.66107	-0.74793	-0.6285	-0.81451	-0.76513	0.72145	0.61029	0.71329	0.70323	0.59398	0.66334	0.75123	0.71212	0.51512	0.59694	0.68234	0.55492	0.55858	0.64263	0.61004	0.73531	0.64771	0.59358	0.46008	0.61025	0.60283	0.64727	0.64503	0.86878	0.92709	0.76877	0.75045	0.87937	0.82337	0.83025	1	0.89928	0.87714	0.44999	0.46808	0.42119	0.4546
C01034	-0.70097	-0.76141	-0.88056	-0.78836	-0.77723	-0.41903	-0.60792	-0.61118	-0.76989	-0.67844	-0.84001	-0.78938	0.82259	0.6775	0.70928	0.73522	0.68236	0.68986	0.79881	0.73739	0.50663	0.61637	0.6225	0.56206	0.54775	0.68905	0.65624	0.71582	0.68975	0.59812	0.5585	0.69041	0.70914	0.70116	0.66205	0.84857	0.88531	0.75196	0.74841	0.88903	0.83383	0.86259	0.89928	1	0.7019	0.36831	0.2946	0.2906	0.42384
C06427	-0.65921	-0.73912	-0.8697	-0.82581	-0.94857	-0.48076	-0.39082	-0.55012	-0.62405	-0.37901	-0.54754	-0.55291	0.49012	0.40703	0.39382	0.43221	0.28932	0.4062	0.49603	0.5072	0.36052	0.42707	0.47142	0.4303	0.34674	0.32379	0.3523	0.49727	0.39964	0.34976	0.19647	0.25	0.41676	0.38659	0.45363	0.85317	0.80092	0.71906	0.5369	0.75448	0.67613	0.66565	0.87714	0.7019	1	0.40114	0.45342	0.38073	0.31613
C06426	-0.30375	-0.41384	-0.29411	-0.43774	-0.4196	-0.91357	-0.63788	-0.82194	-0.43173	-0.39694	-0.45773	-0.69558	0.60591	0.6599	0.65017	0.58983	0.54339	0.62584	0.65245	0.60487	0.74123	0.73741	0.83901	0.88802	0.81362	0.72868	0.7271	0.77316	0.76869	0.6358	0.59377	0.54446	0.49343	0.37548	0.34257	0.61849	0.67125	0.74311	0.32795	0.47845	0.2926	0.35551	0.44999	0.36831	0.40114	1	0.91408	0.80047	0.7159
C00164	-0.40906	-0.34143	-0.31432	-0.35456	-0.39711	-0.87619	-0.448	-0.69439	-0.29375	-0.28079	-0.39945	-0.60464	0.47782	0.45687	0.53931	0.5258	0.36274	0.47556	0.56695	0.50787	0.63947	0.6118	0.74944	0.74138	0.68327	0.60314	0.59506	0.683	0.68538	0.57977	0.43939	0.4449	0.45304	0.3258	0.30921	0.52509	0.64188	0.64337	0.25568	0.36876	0.21104	0.24178	0.46808	0.2946	0.45342	0.91408	1	0.70352	0.55079
C00491	-0.16771	-0.42846	-0.28761	-0.43255	-0.36642	-0.7206	-0.6204	-0.77507	-0.58229	-0.6142	-0.55514	-0.71495	0.63442	0.74634	0.68921	0.6165	0.62818	0.68257	0.58736	0.54548	0.81018	0.82718	0.83655	0.85148	0.83822	0.7209	0.77134	0.75556	0.66642	0.46699	0.70023	0.57916	0.52422	0.48134	0.50223	0.51444	0.55657	0.68795	0.44404	0.52081	0.34341	0.37404	0.42119	0.2906	0.38073	0.80047	0.70352	1	0.93604
C09209	-0.19193	-0.39237	-0.33889	-0.46281	-0.36595	-0.59776	-0.71241	-0.81066	-0.68808	-0.72953	-0.66184	-0.78561	0.72802	0.87053	0.7988	0.72807	0.79647	0.80601	0.68854	0.65607	0.8251	0.87566	0.84162	0.86168	0.87387	0.8267	0.84762	0.80652	0.72915	0.58919	0.80198	0.72795	0.59467	0.5825	0.58339	0.5422	0.56151	0.69809	0.53884	0.61865	0.44497	0.49212	0.4546	0.42384	0.31613	0.7159	0.55079	0.93604	1
C02727	-0.52099	-0.46186	-0.35737	-0.48594	-0.38983	-0.788	-0.69131	-0.88968	-0.54024	-0.64473	-0.677	-0.79982	0.68315	0.72639	0.81988	0.70777	0.74185	0.81722	0.80936	0.71862	0.78172	0.79342	0.92046	0.88868	0.92432	0.88379	0.86812	0.9237	0.89488	0.80899	0.71151	0.79497	0.58207	0.49793	0.39848	0.59185	0.7367	0.75221	0.56191	0.59122	0.47989	0.49552	0.56799	0.46246	0.36828	0.88508	0.83314	0.7971	0.77725
C00149	-0.52541	-0.53798	-0.58453	-0.51613	-0.54838	-0.80205	-0.58663	-0.73739	-0.51181	-0.49427	-0.64555	-0.80512	0.71212	0.65707	0.70594	0.73627	0.5272	0.62942	0.71363	0.6182	0.72908	0.78956	0.85631	0.79301	0.75189	0.75503	0.73402	0.80026	0.77271	0.59997	0.57297	0.63543	0.7184	0.62111	0.62151	0.68561	0.79463	0.73339	0.51885	0.58894	0.39561	0.42899	0.69864	0.57012	0.61656	0.84089	0.88986	0.76282	0.68047
C00122	-0.38745	-0.47654	-0.50466	-0.40673	-0.45753	-0.80049	-0.61038	-0.70217	-0.5254	-0.52993	-0.6246	-0.79854	0.7237	0.67567	0.71082	0.74765	0.54227	0.62295	0.66533	0.6048	0.79344	0.82214	0.85927	0.80082	0.77179	0.74524	0.74758	0.77171	0.72928	0.49763	0.61575	0.60769	0.69867	0.65467	0.6614	0.60556	0.71172	0.69938	0.50534	0.54688	0.33079	0.37797	0.60692	0.48635	0.52161	0.81595	0.85249	0.82562	0.73982
C00417	-0.55752	-0.45282	-0.52831	-0.46	-0.52004	-0.86693	-0.65996	-0.85494	-0.49387	-0.53548	-0.60382	-0.7797	0.66255	0.62365	0.70082	0.6715	0.61168	0.70739	0.76915	0.70928	0.73946	0.74876	0.8635	0.85068	0.83363	0.77456	0.76626	0.85045	0.82764	0.74483	0.62523	0.66905	0.59636	0.48458	0.40359	0.6885	0.79097	0.79684	0.53726	0.59986	0.41818	0.44543	0.6308	0.51537	0.5298	0.89323	0.91994	0.72409	0.65365
C02630	-0.63614	-0.50572	-0.55337	-0.4577	-0.49891	-0.70774	-0.59512	-0.75004	-0.49317	-0.47655	-0.67878	-0.7807	0.72344	0.66718	0.73914	0.78279	0.61101	0.69518	0.80737	0.72346	0.66687	0.74304	0.80516	0.76167	0.74022	0.79884	0.74755	0.82209	0.86752	0.81795	0.63577	0.7659	0.73296	0.65412	0.58176	0.66857	0.8004	0.69919	0.55872	0.60092	0.43318	0.49059	0.68538	0.65818	0.50304	0.7825	0.81223	0.56029	0.55292
[truncated: 5 more columns]
